# Supplementary material for: Experimental Evidence for Diiodohydroxyquinoline-Induced Neurotoxicity: Characterization of Age and Gender as Predisposing Factors
Source: Pharmaceuticals (Basel). 2022 Feb 19;15(2):251. doi: 10.3390/ph15020251 (PMC8879898; doi:10.3390/ph15020251)
Supplement: Supplementary file 1 [file pharmaceuticals-15-00251-s001.zip]

Archive with 1 entries (1 files):
- pharmaceuticals-1576979-supplementary.pdf
